# Supplementary material for: A Ferroptosis-Related Gene Model Predicts Prognosis and Immune Microenvironment for Cutaneous Melanoma
Source: Front Genet. 2021 Aug 10;12:697043. doi: 10.3389/fgene.2021.697043 (PMC8384470; doi:10.3389/fgene.2021.697043)
Supplement: Supplementary file 1 [file Table_1.XLSX]

## Sheet: Sheet1
Primers	5′‐3′
GAPDH-F	TGACTTCAACAGCGACACCCA
GAPDH-R	CACCCTGTTGCTGTAGCCAAA
Alox5-F	GCGCAAGTACTGGCTGAATG
Alox5-R	CTCCATCCATCGCGTCCATC
ANGPTL7-F	CAACAGCTATCGCCTCTTCCT
ANGPTL7-R	CAGTAGCCACCTTTGCGGAG
TXNIP-F	GGCGGGTGTCTGTCTCTGCT
TXNIP-R	GGCAAGGTAAGTGTGGCGGG
SLC2A6-F	TCTCAGCGGCCATCATGTTT
SLC2A6-R	GGCGTAGCCCATGATGAAGA
GCH1-F	ATGCAGTTCTTCACCAAGGG
GCH1-R	TCCTTCACAATCACCATCTCA
